# Supplementary material for: Structural basis for MTA1c-mediated DNA N6-adenine methylation
Source: Nat Commun. 2022 Jun 7;13:3257. doi: 10.1038/s41467-022-31060-6 (PMC9174199; doi:10.1038/s41467-022-31060-6)
Supplement: Supplementary file 4 — Source data [file 41467_2022_31060_MOESM4_ESM.xlsx]

## Sheet: Figure 1
Figure 1a
Figure 1b
Figure 1c
		repeat1	repeat2	repeat3	Mean	SD
	MTA1	0.01457	0.01545	0.02801	0.01934	0.00752
	MTA1-MTA9	0.01689	0.01923	0.03017	0.0221	0.00709
	MTA1-MTA9-p1	0.02471	0.01959	0.03049	0.02493	0.00545
	MTA1-MTA9-p2	0.10791	0.2539	0.07768	0.1465	0.09423
	MTA1-p1-p2	0.21383	0.09245	0.20233	0.16954	0.067
	MTA1-MTA9-p1-p2	1.00875	1.01311	0.97814	1	0.01905
	Control	0.03655	0.03605	0.03131	0.03464	0.00289

## Sheet: Figure 3
Figure 3b
Figure 3c
Figure 3d
Figure 3g
Figure 3h

## Sheet: Figure 4
Figure 4c
		repeat1	repeat2	repeat3	Mean	SD
	N370A	0.36181	0.51205	0.78421	0.55269	0.21411
	N359A	0.41089	0.40532	0.49476	0.43699	0.05011
	N360A	0.06413	0.0929	0.08382	0.08028	0.01471
	D182A	0.18229	0.17851	0.12783	0.16288	0.03041
	D209A	0.06199	0.08219	0.0741	0.07276	0.01017
	R357A	0.07474	0.10393	0.1134	0.09736	0.02015
	WT	1.15954	0.99509	0.84537	1	0.15714

## Sheet: Figure 7
Figure 7a
Figure 1b
Figure 7f
		repeat1	repeat2	repeat3	Mean	SD
	MTA1(R357E/R358E)	0.00822	0.00646	0.0116	0.00876	0.00261
	p2(K45E/K46E/Q48E)	0.7514	0.85296	0.79138	0.79858	0.05116
	p1(K160E/H169E)	0.25104	0.2975	0.2495	0.26601	0.02728
	WT	1.03613	1.01938	0.9445	1	0.04879
	MTA9(R243A/H244A/R246A)	0.11296	0.07173	0.04591	0.07687	0.03382

## Sheet: Supplementary Figure 1
Figure S1a
Figure S1b
Figure S1c
			repeat1	repeat2	repeat3	Mean	SD
		MTA1	0.00013	0.02787	0.01745	0.01515	0.01401
		MTA1-MTA9	0.01353	0.0501	0.01823	0.02729	0.0199
		MTA1c	0.97982	0.99154	1.02864	1	0.02549
		Control	0.03264	0.01085	0.01676	0.02008	0.01127
Figure S1d
			repeat1	repeat2	repeat3	Mean	SD
		MTA1	22.7167	29.3032	22.7167	24.9122	3.80272
		MTA1-MTA9	14.4453	14.1389	17.9683	15.5175	2.12797
		MTA1c	802.681	810.493	786.445	799.873	12.2677
		Control	31.754	15.3643	18.8873	22.0019	8.62732
Figure S1e
			repeat1	repeat2	repeat3	Mean	SD
		MTA1	219.681	217.53	240.564	225.925	12.7234
		MTA1-MTA9	268.914	322.198	320.552	303.888	30.2992
		MTA1c	4295.52	4248.31	4219.58	4254.47	38.3418
		Control	407.754	355.863	247.525	337.048	81.7548
Figure S1f

## Sheet: Supplementary Figure 2
Figure S2h
		repeat1	repeat2	repeat3	Mean	SD
	ΔMTA1	0.81447	1.06268	1.07441	0.98385	0.14681
	ΔMTA9	1.13431	0.94164	1.10001	1.05865	0.10278
	Δp1	1.13193	1.14016	1.13864	1.13691	0.00438
	ΔMTA1ΔMTA9	1.15168	0.94064	1.06972	1.05402	0.10639
	ΔMTA1Δp1	1.15659	1.13842	1.03979	1.1116	0.06285
	ΔMTA9Δp1	1.08262	1.08024	1.07631	1.07972	0.00319
	ΔMTA1ΔMTA9Δp1	1.06193	0.98935	1.10681	1.05269	0.05927
	WT	0.97229	0.90355	1.12415	1	0.11288

## Sheet: Supplementary Figure 3
Figure S3c
Figure S3d
Figure S3e

## Sheet: Supplementary Figure 7
Figure S7a

## Sheet: Supplementary Figure 9
Figure S9b
		repeat1	repeat2	repeat3	Mean	SD
	WT	0.9393	1.08155	0.97915	1	0.07338
	N150A	1.12241	0.79494	1.07509	0.99748	0.17699
